# Supplementary material for: Bone metastases do not affect the measurement uncertainties of a global digital volume correlation algorithm
Source: Front Bioeng Biotechnol. 2023 Mar 16;11:1152358. doi: 10.3389/fbioe.2023.1152358 (PMC10060622; doi:10.3389/fbioe.2023.1152358)
Supplement: Supplementary file 1 [file Table1.XLSX]

## Sheet: Sheet1
Supplementary Materials of the paper: Bone metastases do not affect the measurement uncertainties of a global Digital Volume Correlation algorithm - G Cavazzoni, L Cristofolini, E Dall'Ara, M Palanca
			NS = 25 voxels				NS = 50 voxels				NS = 75 voxels				NS = 100 voxels					NS = 25 voxels													NS = 50 voxels													NS = 75 voxels
		Specimen ID	Displacement Random Error				Displacement Random Error				Displacement Random Error				Displacement Random Error					Strain systematic error						Strain random Error							Strain systematic error						Strain random Error							Strain systematic error
			u	v	w		u	v	w		u	v	w		u	v	w			EpEl_X	EpEl_Y	EpEl_Z	EpEl_XY	EpEl_XZ	EpEl_YZ	EpEl_X	EpEl_Y	EpEl_Z	EpEl_XY	EpEl_XZ	EpEl_YZ		EpEl_X	EpEl_Y	EpEl_Z	EpEl_XY	EpEl_XZ	EpEl_YZ	EpEl_X	EpEl_Y	EpEl_Z	EpEl_XY	EpEl_XZ	EpEl_YZ		EpEl_X	EpEl_Y	EpEl_Z	EpEl_XY
			mm	mm	mm		mm	mm	mm		mm	mm	mm		mm	mm	mm			me	me	me	me	me	me	me	me	me	me	me	me		me	me	me	me	me	me	me	me	me	me	me	me		me	me	me	me
For internal use only
#766_T12L3	metastatic vertebrae	1	6.40296	2.6479	4.52966		6.32722	2.10168	4.42045		6.48753	2.13919	4.88704		6.79907	2.076	4.84902			-191.136	-197.86	913.085	-44.9714	-1458.98	-36.1373	1188.68	1124.02	2282.44	1488.84	1865.05	1356.16		-39.0687	-77.3895	1096.04	-16.2849	-1415.65	-38.7036	435.716	512.946	1300.88	658.601	996.789	790.747		28.7098	-24.5505	1151.67	-17.6644
#769_T6T9		2	8.65338	3.88054	6.84727		7.30549	3.83054	6.52626		7.30549	3.83054	6.52626		7.18842	3.96735	7.43698			912.39	604.559	1422.75	4.14102	-187.72	-882.543	2200.41	1751.79	2418.68	1883.93	2487.91	2876.9		584.685	433.002	679.38	-17.7056	-223.946	-675.529	841.121	867.751	783.677	833.589	1378.64	1189.01		435.494	312.825	412.379	-24.9388
#769_T10L1		3	8.09199	5.53384	11.1933		7.18499	5.33658	12.4053		6.80524	5.33254	13.2244		6.42996	5.36711	13.0992			152.548	168.349	146.846	-62.1028	-57.5966	45.8607	1491.6	896.425	3245.36	1765.24	1808.69	4945.72		87.6962	89.4218	-8.04209	-34.7769	-40.3695	-129.855	1009.47	498.729	1379.15	1293.82	1150.13	2590.85		87.6962	89.4218	-8.04209	-34.7769
#772_T9T12		4	4.19657	4.03293	3.77029		4.17974	4.11476	4.0134		4.09951	4.04806	3.95846		4.05664	4.26839	4.04865			-195.428	-127.702	527.038	-116.578	-388.926	247.694	1256.53	938.914	2810.3	1561.41	2702.18	3984.9		-162.088	-119.357	451.159	-179.565	-369.206	409.029	964.925	649.156	1227.06	1218.82	1603.62	1959.15		-142.56	-115.179	389.174	-188.193
#779_T12		5	4.8695	3.3522	3.45148		4.48119	3.37882	3.52944		4.24685	3.64277	3.67203		3.86558	3.71113	3.80052			-80.4009	33.1934	20.0879	43.395	-182.859	-46.1345	699.099	877.383	834.396	835.704	1094.16	1097.35		-62.5063	37.7711	-40.9466	59.2728	-190.09	-38.1351	469.336	402.278	489.202	564.16	717.943	764.511		-49.6516	43.2936	-66.3578	56.5645
#785_T5T8		6	4.1779	6.93531	20.2908		4.05463	6.89598	21.1586		3.88934	6.93467	22.044		4.09573	7.04908	23.0031			-21.9018	-104.613	224.61	69.9845	403.813	72.2946	639.038	507.151	838.704	759.353	1095.76	2210.16		-54.1731	-96.3947	218.092	90.8763	334.326	160.491	373.514	310.451	466.56	495.512	505.793	1190.05		-66.1186	-92.5847	201.603	98.8877
#773_L2		7	2.05361	1.93771	5.67452		1.92327	1.79601	5.91379		1.93125	1.86136	6.28368		1.85505	1.75063	6.26315			87.9026	115.018	110.69	6.82163	-475.778	-194.451	405.73	476.406	620.685	536.263	650.007	589.257		46.7071	62.5228	22.0352	10.9895	-460.6	-185.907	152.579	212.289	373.347	196.298	295.74	278.805		50.1491	55.2668	11.6412	7.42213
#777_T12L3_L1		8	5.5887	4.22758	5.2949		5.49711	4.27494	4.99836		5.35105	4.10935	4.63945		4.98719	4.09495	4.44393			-641.841	-488.585	-797.564	-34.9359	-57.9346	-113.647	1669.05	1338.47	2072.95	1948.46	1599.9	2251.13		-446.921	-337.079	-533.366	-32.7027	-95.135	-28.6447	704.159	456.115	1099.96	747.757	734.15	1192.58		-340.811	-246.314	-386.696	-34.6946
#777_T12L3_L2		9	9.83959	10.1053	9.0918		9.66576	9.84399	9.06092		10.0303	10.0688	9.45887		9.38161	9.62708	9.17936			-660.664	-990.131	-1242.77	-336.994	979.962	-722.113	1936.57	2276.22	2001.34	2470.25	2900.14	2230.68		-412.656	-704.174	-812.246	-287.884	895.148	-709.761	907.388	1047.53	1064.01	1170.37	1767.9	1263.56		-369.067	-630.31	-696.106	-290.676
#777_L4L5_L4		10	13.2812	10.7251	29.0435		11.6825	9.81893	29.655		12.0703	10.323	31.4157		11.5022	9.66618	30.3541			-386.611	-607.342	-2606.05	110.326	-855.486	-435.953	1699.47	1585.37	6054.1	2045.02	4027.51	6268.44		-312.786	-420.917	-2150.82	107.244	-682.795	-760.213	1018.6	873.829	2760.47	1372.53	2026.26	3084.13		-286.851	-363.644	-1993.66	121.091
#777_L4L5_L5		11	10.3247	9.57026	15.3046		7.83748	8.21633	14.044		8.18759	8.75152	16.0155		7.61029	7.42571	15.1451			-281.967	-485.764	-298.077	-1.67044	-209.037	-265.291	1185.18	1420.7	7613.69	1724.86	4449	6276.58		-225.438	-263.526	-241.852	21.9605	-135.733	-354.239	844.273	792.341	3224.93	1302.37	2921.26	3211.02		-220.148	-224.995	-182.587	33.9986
#775_T9T12		12	8.05085	8.68859	6.61191		7.63294	8.62225	7.94991		7.19272	8.58708	7.86074		7.00453	8.52704	7.87812			-370.784	-658.966	261.586	43.2856	-513.364	165.431	1308.72	1111.34	1093.87	1739.13	1863.95	1857.37		-281.642	-558.579	209.764	40.2629	-561.623	194.252	878.845	750.086	785.981	1169.76	1406.13	1353.88		-257.772	-495.803	165.111	75.0337
#776_L2L5		13	6.86469	10.9202	8.58391		6.70701	11.2253	9.00302		6.43943	11.2443	9.29822		5.93436	11.0529	9.41844			-84.7326	318.744	-288.491	41.5581	1096.96	-74.8169	688.928	966.77	1418.78	1156.92	2658.68	2143.87		-65.2098	277.708	-270.73	-1.65965	1029.03	-40.5008	550.976	831.033	907.951	1080.82	1972.88	1657.97		-58.2864	223.628	-255.577	7.23196
#781_T10L1		14	2.45452	1.49291	2.84018		2.44099	1.45448	2.79838		2.36835	1.40102	2.75031		2.01515	1.12988	2.72799			7.36091	25.699	343.351	-5.42257	97.5995	69.8533	511.128	491.324	943.916	700.038	851.233	1038.84		-2.80818	0.777453	236.224	0.106217	92.6916	40.5729	314.11	232.384	392.752	449.797	497.671	684.16		-9.77892	-13.278	202.343	6.24656
#781_L1L4		15	4.03528	2.60947	2.90172		3.61518	2.8392	2.7472		3.65943	2.63173	3.0333		3.61526	2.67004	3.09731			0.835609	49.2577	121.952	-38.3026	125.024	199.533	468.714	606.39	880.654	799.387	1006.28	1444.99		-27.4642	37.0076	34.8432	-24.0723	104.144	106.708	256.78	449.832	373.686	517.72	687.63	746.289		-42.1378	31.0682	27.4055	-42.8226
#769_T6T9	control vertebrae	16	5.40767	6.89296	6.18475		5.42063	6.77289	5.13018		5.16884	6.27886	4.36828		5.02207	6.19835	4.07134			146.631	-44.7709	553.614	-31.9319	65.0243	-422.019	745.574	585.199	1898.03	924.869	1674.49	2564.07		126.602	-54.4828	369.761	-45.8938	-54.8277	-522.379	476.138	313.745	752.516	579.321	735.647	1260.53		112.776	-59.827	364.636	-46.1891
#769_T10L1		17	5.81361	2.57734	5.96535		4.38653	2.38919	6.02845		3.67505	2.2374	5.20635		3.684	2.49103	6.02487			-51.1415	-10.6769	367.48	74.2972	-163.868	-63.0375	938.46	658.116	3160.48	1066.84	1704.77	3799.56		-53.8659	-3.07952	342.909	103.005	-118.368	-65.5773	611.19	380.614	1591.75	693.643	1072.42	1822.97		-45.2438	22.9726	216.944	127.896
#770_L1L4		18	8.64603	6.39253	5.13672		8.77702	5.97597	5.19358		8.81715	5.84379	5.34819		8.80718	5.55027	5.58368			-256.383	-321.261	237.493	180.779	-145.517	1010.37	775.538	804.297	1283.17	1073.13	2007.71	2065.03		-237.952	-288.865	126.667	139.582	-126.142	1024.07	489.117	424.065	465.687	610.839	1297.97	1137.86		-234.89	-265.581	101.544	128.452
#770_T3T4		19	6.9846	3.02839	4.41823		7.6764	3.01157	4.6618		8.56377	3.21514	4.83389		8.67142	3.09509	5.2659			190.901	106.017	-31.745	-37.7987	-833.901	1350.49	723.869	681.682	1074.05	979.52	1209.87	1799.72		120.663	52.5968	-247.425	-100.682	-766.98	1293.59	463.724	336.525	502.52	538.844	686.157	1005.12		175.873	63.8402	-289.891	-205.028
#772_T9T12		20	11.4284	5.99053	6.49361		9.28633	5.39021	5.65929		8.07565	5.07702	5.38238		7.74051	5.27079	5.41675			-655.649	-619.847	-967.27	46.8491	-311.608	1228.07	1592.75	1152.67	3107.53	1947.24	2685.77	5777.54		-351.358	-413.026	-444.774	-28.1215	-64.3164	771.983	923.618	505.847	1093.79	1152.99	1083.51	2612.63		-189.537	-320.611	-303.468	-82.0383
#779_T3T6		21	6.65407	3.99825	5.18668		6.51342	4.14277	5.11966		6.65582	4.33763	5.38578		6.74112	4.47386	5.48612			-537.491	-425.414	-693.506	76.6839	213.855	-11.8512	1112.27	799.645	1343.48	1207.01	1165.55	1521.85		-354.921	-347.85	-299.729	48.6239	212.708	-50.0407	466.583	435.536	409.805	576.886	621.819	859.106		-303.115	-314.585	-218.291	36.4411
#781_T10L1		22	2.16146	1.76484	3.29658		2.25774	1.93353	3.37292		2.2727	1.96897	3.59941		2.46957	2.09036	3.86931			-50.0018	-49.1091	29.796	72.5334	78.1332	-74.108	777.158	638.222	1115.21	1154.05	881.38	964.138		-6.5557	-13.7743	113.275	67.0644	117.719	20.0313	414.053	284.883	542.383	562.606	534.227	618.393		2.70658	-9.50177	142.685	58.2344
#781_L1L4		23	10.5917	10.2169	8.45407		10.0386	9.9458	8.48164		9.46664	9.30571	8.65834		9.28422	8.74613	8.70682			64.1859	415.014	239.373	-184.718	763.814	-624.144	740.642	872.707	1702.06	1124.13	3286.9	3442.85		49.9119	339.493	126.651	-137.966	715.271	-518.072	585.003	602.724	1024.35	917.249	2405.6	2432.54		37.5214	276.539	111.95	-99.102
#785_T5T8		24	12.5108	10.1648	9.77492		12.4409	10.8543	11.3477		13.3277	10.9799	11.6099		13.3161	12.2361	12.9748			1300.04	1410.18	1092.9	-325.154	810.828	-1977.32	2156.28	1826.09	2725.13	2309.17	2958.68	3804.69		816.258	983.14	109.381	-291.492	789.392	-1699.77	1075.8	781.144	1958.28	1221.75	2025.45	2473.73		680.672	826.144	39.3455	-232.727
			Displacement random errors at NS=25				Displacement random errors at NS=50				Displacement random errors at NS=75				Displacement random errors at NS=100											Strain random errors at NS = 25 voxels													Strain random errors at NS = 50 voxels
			Component of Displacement
			u =	left right direction (x)
			v =	antero-posterior direction (y)
			w =	cranio-caudal direction (z)
																										Dunn's multiple comparisons test			Significant?	Summary	Adjusted P Value								Dunn's multiple comparisons test			Significant?	Summary	Adjusted P Value
																										EpEl_X vs. EpEl_Y			No	ns	>0.9999								EpEl_X vs. EpEl_Y			No	ns	>0.9999
																										EpEl_X vs. EpEl_Z			Yes	*	0.0293								EpEl_X vs. EpEl_Z			No	ns	0.5779
																										EpEl_X vs. EpEl_XY			No	ns	>0.9999								EpEl_X vs. EpEl_XY			No	ns	>0.9999
																										EpEl_X vs. EpEl_XZ			Yes	*	0.011								EpEl_X vs. EpEl_XZ			Yes	*	0.0144
																										EpEl_X vs. EpEl_YZ			Yes	***	0.0001								EpEl_X vs. EpEl_YZ			Yes	***	0.0001
																										EpEl_Y vs. EpEl_Z			Yes	**	0.0037								EpEl_Y vs. EpEl_Z			Yes	*	0.0382
																										EpEl_Y vs. EpEl_XY			No	ns	0.6658								EpEl_Y vs. EpEl_XY			No	ns	0.094
																										EpEl_Y vs. EpEl_XZ			Yes	**	0.0012								EpEl_Y vs. EpEl_XZ			Yes	***	0.0003
																										EpEl_Y vs. EpEl_YZ			Yes	****	<0.0001								EpEl_Y vs. EpEl_YZ			Yes	****	<0.0001
																										EpEl_Z vs. EpEl_XY			No	ns	>0.9999								EpEl_Z vs. EpEl_XY			No	ns	>0.9999
																										EpEl_Z vs. EpEl_XZ			No	ns	>0.9999								EpEl_Z vs. EpEl_XZ			No	ns	>0.9999
																										EpEl_Z vs. EpEl_YZ			No	ns	>0.9999								EpEl_Z vs. EpEl_YZ			No	ns	0.2794
																										EpEl_XY vs. EpEl_XZ			No	ns	0.7994								EpEl_XY vs. EpEl_XZ			No	ns	>0.9999
																										EpEl_XY vs. EpEl_YZ			Yes	*	0.0385								EpEl_XY vs. EpEl_YZ			No	ns	0.1256
																										EpEl_XZ vs. EpEl_YZ			No	ns	>0.9999								EpEl_XZ vs. EpEl_YZ			No	ns	>0.9999
[truncated: 28 more columns]
